# Supplementary material for: Body Image in Adolescents with Gender Incongruence and Its Association with Psychological Functioning
Source: Int J Environ Res Public Health. 2023 Feb 14;20(4):3349. doi: 10.3390/ijerph20043349 (PMC9963492; doi:10.3390/ijerph20043349)
Supplement: Supplementary file 1 [file ijerph-20-03349-s001.zip]

Archive with 1 entries (1 files):
- ijerph-2111293-supplementary.pdf
